# Supplementary material for: Reactogenicity to the mRNA-1273 Booster According to Previous mRNA COVID-19 Vaccination
Source: Vaccines (Basel). 2022 Jul 29;10(8):1217. doi: 10.3390/vaccines10081217 (PMC9414494; doi:10.3390/vaccines10081217)
Supplement: Supplementary file 1 [file vaccines-10-01217-s001.zip]

Archive with 1 entries (1 files):
- vaccines-1832434-supplementary.pdf
